# Supplementary material for: Hollow-Architected Heteroatom-Doped Carbon-Supported Nanoscale Cu/Co as an Enhanced Magnetic Activator for Oxone to Degrade Toxicants in Water
Source: Nanomaterials (Basel). 2023 Sep 15;13(18):2565. doi: 10.3390/nano13182565 (PMC10537558; doi:10.3390/nano13182565)
Supplement: Supplementary file 1 [file nanomaterials-13-02565-s001.zip]

Archive with 1 entries (1 files):
- nanomaterials-2530243-supplementary.pdf
